# Supplementary material for: Mushroom-Derived Phenolic Compounds as Emerging Prebiotic-like Modulators of Gut Microbiota, Intestinal Health, and Metabolism
Source: Pharmaceuticals (Basel). 2026 Jun 30;19(7):1014. doi: 10.3390/ph19071014 (PMC13415312; doi:10.3390/ph19071014)
Supplement: Supplementary file 1 [file pharmaceuticals-19-01014-s001.zip]

Archive with 1 entries (1 files):
- pharmaceuticals-4347834-supplementary.pdf
